# Supplementary material for: A method for managing scientific research project resource conflicts and predicting risks using BP neural networks
Source: Sci Rep. 2024 Apr 22;14:9238. doi: 10.1038/s41598-024-59911-w (PMC11035660; doi:10.1038/s41598-024-59911-w)
Supplement: Supplementary file 1 — Supplementary Information. [file 41598_2024_59911_MOESM1_ESM.zip]

Archive with 7 entries (7 files):
- Data packet/Code description and configuration.docx
- Data packet/code.txt
- Data packet/data.xps
- Data packet/Fig 10.opju
- Data packet/Fig 7.opju
- Data packet/Fig 8.opju
- Data packet/Fig 9.opju
