# Supplementary material for: A method for managing scientific research project resource conflicts and predicting risks using BP neural networks
Source: Sci Rep. 2024 Apr 22;14:9238. doi: 10.1038/s41598-024-59911-w (PMC11035660; doi:10.1038/s41598-024-59911-w)
Supplement: Supplementary file 1 — Supplementary Information. [file 41598_2024_59911_MOESM1_ESM.zip › Data packet/code.txt]

# Import necessary libraries and modules
import tensorflow as tf

# Determine network structure parameters
input_dim = determine_input_dimension()  # Determine input dimension
output_dim = determine_output_dimension()  # Determine output dimension
hidden_layers = determine_hidden_layers()  # Determine the number of hidden layers
neurons_per_layer = determine_neurons_per_layer()  # Determine neurons per hidden layer
activation_function = determine_activation_function()  # Determine activation function

# Define the neural network structure
model = Sequential()
model.add(Dense(neurons_per_layer[0], activation=activation_function, input_shape=(input_dim,)))  # Input layer
model.add(Dropout(0.5))  # Add a Dropout layer

# Add hidden layers
for i in range(1, hidden_layers):
    model.add(Dense(neurons_per_layer[i], activation=activation_function))  # Hidden layers

model.add(Dense(output_dim, activation='sigmoid'))  # Output layer

# Compile the model
model.compile(optimizer='adam',
              loss='binary_crossentropy',
              metrics=['accuracy'])

# Prepare training data and labels
X_train, y_train = prepare_training_data()

# Train the model
model.fit(X_train, y_train, epochs=100, batch_size=32, validation_split=0.2)

# Predict risk
X_test = prepare_testing_data()
y_pred = model.predict(X_test)
